# Supplementary material for: The Effect of Varying Interval Definitions on the Prevalence of SARS-CoV-2 Reinfections: A Retrospective Cross-Sectional Cohort Study
Source: Diagnostics (Basel). 2022 Mar 15;12(3):719. doi: 10.3390/diagnostics12030719 (PMC8947046; doi:10.3390/diagnostics12030719)
Supplement: Supplementary file 1 [file diagnostics-12-00719-s001.zip]

Archive with 1 entries (1 files):
- diagnostics-1622677-supplementary.pdf
